# Supplementary material for: Antimicrobial Resistance: A Bibliometric Review of Patient Health, Mechanisms, and Therapeutic Strategies
Source: Pathogens. 2026 Mar 6;15(3):288. doi: 10.3390/pathogens15030288 (PMC13028830; doi:10.3390/pathogens15030288)
Supplement: Supplementary file 1 [file pathogens-15-00288-s001.zip]

Archive with 1 entries (1 files):
- pathogens-4117668-supplementary.xlsx
