# Supplementary material for: Antimicrobial Resistance: A Bibliometric Review of Patient Health, Mechanisms, and Therapeutic Strategies
Source: Pathogens. 2026 Mar 6;15(3):288. doi: 10.3390/pathogens15030288 (PMC13028830; doi:10.3390/pathogens15030288)
Supplement: Supplementary file 1 [file pathogens-15-00288-s001.zip › pathogens-4117668-supplementary.xlsx]

## Sheet: Sheet1
Figure S1. Number of Publications on Antimicrobial Resistance
2025	21627
2024	17274
2023	13591	A log linear regression of MEDLINE indexed publication counts by year demonstrated
2022	14073	demonstrated that studies indexed under the term “antimicrobial resistance”
2021	14650	have increased exponentially over time, consistent with the following model:
2020	14331	N(y) = 39.5 · e^(0.0837 · (y − 1945))
2019	13159	where
2018	11831	N(y) is the number of publications in year y,
2017	10922	1945 is the baseline year of the dataset, and
2016	10238	0.0837 (8.37%) is the estimated annual growth rate
2015	9581
2014	9341		Year (Decade)	Count
2013	8556		2016-2025	141696
2012	8364		2006-2015	76820
2011	7729		1996-2005	40718
2010	6875		1986-1995	19428
2009	6463		1976-1985	13918
2008	6911		1966-1975	12466
2007	6763		1956-1965	2680
2006	6237		1945-1955	564
2005	5821			308290
2004	5167
2003	4905
2002	4519
2001	4247
2000	3859
1999	3370
1998	3336
1997	2937
1996	2620
1995	2542
1994	2255
1993	2101
1992	2103
1991	1934
1990	1845
1989	1782
1988	1625
1987	1554
1986	1687
1985	1740
1984	1653
1983	1526
1982	1470
1981	1234
1980	1222
1979	1353
1978	1216
1977	1280
1976	1224
1975	1258
1974	1538
1973	1412
1972	1382
1971	1389
1970	1281
1969	1263
1968	1208
1967	1011
1966	724
1965	727
1964	927
1963	615
1962	197
1961	39
1960	28
1959	26
1958	27
1957	24
1956	70
1955	123
1954	128
1953	176
1952	28
1951	24
1950	10
1949	16
1948	30
1947	16
1946	8
1945	5
Figure S2. Patients "antimicrobial resistance" in pubmed and keywords
Adults (34%)	45399
Elderly (25%)	34224
Children (19%)	25372
Adolescents (12%)	15643
Babies (10%)	14197
	134835
Figure S3. "immunocompromised patients antimicrobial resistance" in pubmed and keywords
					%
Chemotherapy (81%)	2084		adults	1030	37.7982
Human Immunodeficiency Virus (9%)	236		children	448	16.4404
Organ Transplant (9%)	235		Babies	204	7.48624
Autoimmune Disease (1%)	34		adolescents	239	8.77064
	2589		elderly	804	29.5046
				2725	100
Figure S4. "patients chronic antimicrobial resistance" in pubmed and keywords
Drug Resistent Infections (63%)	6072				%
Chronic Lung Disease (14%)	1335		adults	3672	42.4656
Chronic Kidney Disease (5%)	509		children	817	9.44836
Cancer (5%)	475		Babies	275	3.18029
Liver Cirrhosis (4%)	402		adolescents	827	9.56401
Diabetes (4%)	386		elderly	3056	35.3417
Tuberculosis (4%)	318			8647	42.4656
Critically ill (1%)	108
Figure S5. Reasons for "patients antimicrobial resistance" in pubmed and keywords
Transmitted Resistance (42%)	1620
Antibiotic Overuse (19%)	757
Antibiotic Misuse (14%)	562
Spontaneous Resistance (13%)	513
Poor Hygeine (4%)	161
Environmental Stress (4%)	153
Heavy Metal Exposure (<1%)	29
Antibiotic Underuse (<1%)	24
Mouthwash Exposure (<1%)	24
Antispectic Overuse (<1%)	20
Dental Materials Exposure (<1%)	13
Disinfection Overuse (<1%)	7
Toothpaste (<1%)	6
Biocide Overuse (<1%)	4
Preservative Overuse (<1%)	1
	3894
Figure S6. "patients symptoms antimicrobial resistance" in Pubmed and keywords
Raw data	Pubmed
Resistant Infection (69%)	70991
Respiratory (7%)	6904
Urinary (6%)	6590
Treatment Failure (6%)	5770
Skin (3%)	3445
Death (3%)	3189
Fever (2%)	2321
Gastrointestinal (2%)	2103
Pain (1%)	819
Cardiovascular (1%)	781
Amputation (<1%)	210
Prolonged Illness (<1%)	193
Fatigue (<1%)	103
Coma (<1%)	87
Gangrene (<1%)	63
Healing failure (<1%)	53
	103622
Figure S7. "treatments antimicrobial resistance" in Pubmed and keywords
Raw data	Pubmed
Antibiotics (54%)	103471
Combination Antibiotics (11%)	21253
Antivirals (8%)	16058
Inhibitor (8%)	15527
Surgery (6%)	11757
Antifungals (4%)	8257
Antiparasitic (4%)	7284
Intravenous Antibiotics (2%)	3198
Phage (2%)	3107
Photodynamic Therapy (1%)	1188
Debridement (<1%)	659
Antibody Conjugates (<1%)	129
Antibiotic-Adjuvants (<1%)	111
	191999
Figure S8. "Types antimicrobial resistance" in Pubmed and keywords
Raw data	Pubmed
Bacteria (53%)	44866
Fungi (40%)	33436
Viruses (5%)	3882
Parasites (2%)	1769
	83953
Figure S9. "superbugs antimicrobial resistance" in Pubmed and keywords
Raw data	Pubmed
P. aeruginosa (29%)	4789
Methicillin-resistant Staphylococcus aureus (MRSA) (25%)	4167
A. baumannii (16%)	2658
Vancinycin Resistant Enterococci (VRE) (9%)	1468
Drug Resistant Gonorrohea (DRG) (8%)	1430
Pneumococcal Disease (6%)	1024
Multi Drug Resistant M. tuberculosis (MDR-TB) (5%)	842
C. difficile (C. diff) (2%)	374
Whooping Cough (<1%)	28
Carbapenem Resistant Enterobacterale (CRE) (<1%)	4
	16784
Figure S10. Mechanisms of antibiotic resistance" in Pubmed and keywords
bacteria's resistance mechanisms (like enzyme deactivation or efflux pumps
Genetic Mutations (28%)	35043
Membrane (16%)	19329
Biofilm (13%)	15561
Protein Inhibition (9%)	11627
Ribosomes (7%)	8236
Cell Wall (4%)	5017
RNA Polymerase (3%)	4326
DNA Inhibitor (3%)	4271
Efflux Pumps (3%)	3691
Rececptors (3%)	3541
Alternative Enzymes (2%)	2618
DNA Gyrase (2%)	2583
Target Alterations (2%)	2412
Lippopolysaccharides (2%)	2238
Pathway Inhibition (2%)	2113
Decreased Uptake (<1%)	554
mRNA Inhibitor (<1%)	461
Mutual Stablization (<1%)	11
Sequential Blockade (<1%)	5
	123637
Number of Publications on Antimicrobial Resistance
2025	21627
2024	17274
2023	13591
2022	14073
2021	14650
2020	14331		Year (Decade)	Count
2019	13159		2016-2025	141696
2018	11831		2006-2015	76820
2017	10922		1996-2005	40718
2016	10238		1986-1995	19428
2015	9581		1976-1985	13918
2014	9341		1966-1975	12466
2013	8556		1956-1965	2680
2012	8364		1945-1955	564
2011	7729
2010	6875
2009	6463
2008	6911
2007	6763
2006	6237
2005	5821
2004	5167
2003	4905
2002	4519
2001	4247
2000	3859
1999	3370
1998	3336
1997	2937
1996	2620
1995	2542
1994	2255
1993	2101
1992	2103
1991	1934
1990	1845
1989	1782
1988	1625
1987	1554
1986	1687
1985	1740
1984	1653
1983	1526
1982	1470
1981	1234
1980	1222
1979	1353
1978	1216
1977	1280
1976	1224
1975	1258
1974	1538
1973	1412
1972	1382
1971	1389
1970	1281
1969	1263
1968	1208
1967	1011
1966	724
1965	727
1964	927
1963	615
1962	197
1961	39
1960	28
1959	26
1958	27
1957	24
1956	70
1955	123
1954	128
1953	176
1952	28
1951	24
1950	10
1949	16
1948	30
1947	16
1946	8
1945	5
